# Supplementary material for: A Nationwide Social Contact Survey Dataset for Public Health and Social Sciences Research in South Korea
Source: Sci Data. 2026 Mar 5;13:603. doi: 10.1038/s41597-026-06896-y (PMC13079890; doi:10.1038/s41597-026-06896-y)
Supplement: Supplementary file 2 — Supplementary information [file 41597_2026_6896_MOESM2_ESM.xlsx]

## Sheet: 코드북-접촉기록
<Survey on Social Close Contacts for the Possibility of Transmission of Respiratory Infectious Diseases - Main Survey>
Question number	Variable Description	Detailed Variable Name	Variable Detailed Description	Value Description (Code/Code Value Description)
	Type of survey	TYPE	Types of surveys and classification of participants	1	paper dairy method - Parents of children aged 0 to 14 years old
				2	paper dairy method - 15 to 18 years old
				3	paper dairy method - 65 to 79 years old
				4	web page method - 19 to 64 years old
	Participant ID	ID	Participant ID
	Date of contact	Contact date	Date of Social Close Contact	1206	2023.12.6. Wen
				1207	2023.12.7. Thu
				1208	2023.12.8. Fri
				1209	2023.12.9. Sat
				1210	2023.12.10. Sun
				1211	2023.12.11. Mon
				1212	2023.12.12. Tue
				0207	2024.2.7. Wen
				0208	2024.2.8. Thu
				0209	2024.2.9. Fri
				0210	2024.2.10. Sat
				0211	2024.2.11. Sun
				0212	2024.2.12. Mon
				0213	2024.2.13. Tue
	Order of contact	Contact order	The order of records for people who have been in close contact for one day
A1	Age of contact person	Q1	What is the age of the contact person? If you don’t know exactly, please record an estimate.	_________________-year-old
A2	Sex of contact person	Q2	What is the sex of the contact person?	1	Male
				2	Female
A3	Contact type	Q3	Did you have an interactive dialogue consisting of three or more words, or did you have a skin contact, or both?	1	Skin contact (handshakes, hugs, kisses, sports such as soccer/basketball)
				2	Conversation
				3	Both
A4	Relationship with the contact person	Q4	Which of the following best describes your social relationship with the contact person?	1	Cohabiting family
				2	Extended family
				3	Coworker
				4	Classmate
				5	Brethren
				6	Friend
				7	Education relationship
				8	Hospital relationship
				9	Repeated contact
				10	Etc (Q4_etc, Please specify)
A5	Place where the contact person was met	Q5_1~Q5_8	Where did you meet the contact person? Please select all the places if you had multiple contacts with one person on the same day.	1	Household
				2	Workplace
				3	Educational facility
				4	Religious facility
				5	Restaurant / Cafe / Bar
				6	Hospital
				7	Outdoor
				8	Etc (Q6_8_etc, Please specify)
A6	Whether the residence area of the respondent and the contact person matches	Q6	Did the contact person live in the same residence region as you?	1	Same region
				2	Not the same region
				3	Unknown
A6-1	Residence area of the contact person	Q6_1	Where did the contact person live?	1	Seoul
				2	Busan
				3	Daegu
				4	Incheon
				5	Gwangju
				6	Daejeon
				7	Ulsan
				8	Sejong
				9	Gyeonggi
				10	Gangwon
				11	Chungcheongbuk
				12	Chungcheongnam
				13	Jeollabuk
				14	Jeollanam
				15	Gyeongsangbuk
				16	Gyeongsangnam
				17	Jeju
A7	Frequency of contact with the contact person	Q7	How often do you meet the contact person?	1	Every day
				2	5-6 times a week
				3	3-4 times a week
				4	1-2 times a week
				5	1-2 times a month
				6	Less than once a month
				7	Rarely met (or first)
A8	Duration of contact with the contact person	Q8	How much of the day did you spend with the contact person? Please answer the total duration if you had multiple contacts with one person on the same day.	1	Less than 5 minutes
				2	5 - 15 minutes
				3	15 minutes - 1 hour
				4	1 - 4 hours
				5	More than 4 hours
A9	Size of contact with the contact person	Q9	What was the size of contact with the contact person? The size of contact means the total number of contact people, including yourself. Please answer the total size of contact if you had multiple contacts with one person on the same day.	_________________ people
