# Supplementary material for: A Nationwide Social Contact Survey Dataset for Public Health and Social Sciences Research in South Korea
Source: Sci Data. 2026 Mar 5;13:603. doi: 10.1038/s41597-026-06896-y (PMC13079890; doi:10.1038/s41597-026-06896-y)
Supplement: Supplementary file 3 — Supplementary information [file 41597_2026_6896_MOESM3_ESM.xlsx]

## Sheet: 코드북-사전(응답자 정보)설문
<Survey on Social Close Contacts for the Possibility of Transmission of Respiratory Infectious Diseases - Preliminary Survey>
Question number	Variable Description	Detailed Variable Name	Variable Detailed Description	Value Description (Code/Code Value Description)
	Type of survey	TYPE	Types of surveys and classification of participants	1	paper dairy method - Parents of children aged 0 to 14 years old
				2	paper dairy method - 15 to 18 years old
				3	paper dairy method - 65 to 79 years old
				4	web page method - 19 to 64 years old
	Participant ID	ID	Participant ID
SQ1	Age	SQ1	How old are you? (What year were you born?)	_________________-year-old
SQ2	Sex	SQ2	What is your sex?	1	Male
				2	Female
SQ3 P3	Residental area	SQ3	Which region do you currently reside in?	1	Seoul
				2	Busan
				3	Daegu
				4	Incheon
				5	Gwangju
				6	Daejeon
				7	Ulsan
				8	Sejong
				9	Gyeonggi
				10	Gangwon
				11	Chungcheongbuk
				12	Chungcheongnam
				13	Jeollabuk
				14	Jeollanam
				15	Gyeongsangbuk
				16	Gyeongsangnam
				17	Jeju
DQ1	Occupation	DQ1	What is your occupation?	1	Self-employed
				2	Sales/service worker
				3	Skilled/skilled worker
				4	General worker
				5	Office/technical worker
				6	Management/administrative worker
				7	Professional/freelance worker
				8	Homemaker
				9	Student (university/graduate school)
				10	Unemployed/retired
				91	Attending a daycare center
				92	Kindergarten student
				93	Elementary school student
				94	Middle school student
				95	High school student
				96	Not attending an educational facility
				9997	Etc (DQ1_etc, please specify)
DQ2	Number of cohabiting family members	DQ2	How many people in your household are currently living with you? (Including yourself)	_________________ people
DQ2-1	Age of cohabiting family members	DQ2_1_1~DQ2_1_10	Please record the ages of all cohabiting members. (record up to a maximum of 10)	_________________-year-old
